# Supplementary material for: New Compounds with Enhanced Biological Activity Through the Strategic Introduction of Silylated Groups into Hydroxystearic Acids
Source: Molecules. 2025 Jan 21;30(3):440. doi: 10.3390/molecules30030440 (PMC11820896; doi:10.3390/molecules30030440)
Supplement: Supplementary file 1 [file molecules-30-00440-s001.zip]

Archive with 1 entries (1 files):
- molecules-3306196-supplementary.pdf
